# Supplementary material for: A Probabilistic Framework for Multimedia Dioxin Risk Assessment in Susceptible Populations
Source: Toxics. 2026 Jun 29;14(7):571. doi: 10.3390/toxics14070571 (PMC13416591; doi:10.3390/toxics14070571)
Supplement: Supplementary file 1 [file toxics-14-00571-s001.zip]

Archive with 1 entries (1 files):
- R program for Monte Carlo simulation of probabilistic ECR distributions.R
