# Supplementary material for: A Probabilistic Framework for Multimedia Dioxin Risk Assessment in Susceptible Populations
Source: Toxics. 2026 Jun 29;14(7):571. doi: 10.3390/toxics14070571 (PMC13416591; doi:10.3390/toxics14070571)
Supplement: Supplementary file 1 [file toxics-14-00571-s001.zip › R program for Monte Carlo simulation of probabilistic ECR distributions.R]

#Step 1: calculate the CR/BW or IR/BW for each individual
install.packages("openxlsx") #Install the Excel file
library(openxlsx) #Load the "openxlsx" into R
library(dplyr) #Load the "dplyr" into R for data manipulation and transformation
setwd("C:/Users/Userhon/Desktop") #Set file path
x <- read.xlsx("test.xlsx", sheet = 1) #Import the Excel file of individual dietary consumption data for the general population into R.
y <- read.xlsx("test.xlsx", sheet = 2) #Import the Excel file of individual dietary consumption data for school children into R.

#Step 2: multiply the excess concentration of each medium at the P95 point by the individual CR/BW to obtain LADD

##Import the dioxin unit concentration transported to each media.
C_Leafy_vegetable <- c(0.0952) #Leafy vegetable of dioxin unit concentration (mg/m3) from ground-level concentration 
C_Other_vegetable <- c(0.01153) #Other vegetable of dioxin unit concentration (mg/m3) from ground-level concentration
C_Meat <- c(0.1004) #Meat of dioxin unit concentration (mg/m3) from ground-level concentration
C_Dairy <- c(0.1244) #Dairy of dioxin unit concentration (mg/m3) from ground-level concentration
D_Leafy_vegetable <- c(0.0006717) #Leafy vegetable of dioxin unit concentration (mg/m3) from deposition
D_Other_vegetable <- c(0.0006717) #Other vegetable of dioxin unit concentration (mg/m3) from deposition
D_Meat <- c(0.02589) #Meat of dioxin unit concentration (mg/m3) from deposition
D_Dairy <- c(0.004171) #Dairy of dioxin unit concentration (mg/m3) from deposition
D_Soil <- c(0.8502) #Soil of dioxin unit concentration (mg/m3) from deposition
D_Dust <- c(0.00001275) #Dust of dioxin unit concentration (mg/m3) from deposition

##Import and calcalate the excess concentration of each medium at the P95 point
Map_C_P95 <- c(4.52790208410611E-11) #P95 point of ground-level concentration (ug/m3) on the deterministic risk map
Map_D_P95 <- c(3.61415602649388E-12) #P95 point of deposition (g/m2) on the deterministic risk map
Leafy_vegetable_C <- c(C_Leafy_vegetable*Map_C_P95) #Leafy vegetable concentration (mg/m3) transport from ground-level concentration
Leafy_vegetable_D <- c(D_Leafy_vegetable*Map_D_P95) #Leafy vegetable concentration (mg/m3) transport from deposition
Other_vegetable_C <- c(C_Other_vegetable*Map_C_P95) #Other vegetable concentration (mg/m3) transport from ground-level concentration
Other_vegetable_D <- c(D_Other_vegetable*Map_D_P95) #Other vegetable concentration (mg/m3) transport from deposition
Meat_C <- c(C_Meat*Map_C_P95) #Meat concentration (mg/m3) transport from ground-level concentration
Meat_D <- c(D_Meat*Map_D_P95) #Meat concentration (mg/m3) transport from deposition
Dairy_C <- c(C_Dairy*Map_C_P95) #Dairy concentration (mg/m3) transport from ground-level concentration
Dairy_D <- c(D_Dairy*Map_D_P95) #Dairy concentration (mg/m3) transport from deposition
Soil_D <- c(D_Soil*Map_D_P95) #Soil concentration (mg/m3) transport from deposition
Dust_D <- c(D_Dust*Map_D_P95) #Dust concentration (mg/m3) transport from deposition
Soil_ingestion_Child <- c(0.05) #Soil ingestion rate (g/d) of child
Soil_ingestion_Adult <- c(0.02) #Soil ingestion rate (g/d) of adult
ET_School_Children <- c(0.1) #Exposure time per averaging time of school children
ET_General_Population <- c(1) #Exposure time per averaging time of general population

#Step 3: calculate the toxicity-adjusted ingestion and inhalation toxicity parameters and their risks for each individual

##Import the adjustment BWp, IRp, ADAF, and SF of each age-group
Toddler_BWp <- c(12.6) #BW (kg) of toddler
Children_BWp <- c(35.1) #BW (kg) of children
Adult_BWp <- c(64.8) #BW (kg) of adult
School_Children_BWp <- c(39.5) #BW (kg) of school children
Toddler_IRp <- c(6.8) #IR (m3/d) of toddler
Children_IRp <- c(11.4) #IR (m3/d) of children
Adult_IRp <- c(13.9) #IR (m3/d) of adult
School_Children_IRp <- c(12.6) #IR (m3/d) of school children
Toddler_ADAF <- c(10) #ADAF of toddler
Children_ADAF <- c(3) #ADAF of children
Adult_ADAF <- c(1) #ADAF of adult
School_Children_ADAF <- c(3) #ADAF of school children
SF <- c(130000) #Default of SF toxicity parameter

#Step 4: sum the ingestion and inhalation risks for each medium for the same individual

##Determine the ADAF, and soil ingestion rate for three subgroups of the general population.
a <- data.frame(value = c(x$Age)) #Set the age column as a data frame.
da <- ifelse(a < 2, c(Toddler_ADAF), ifelse(a < 16, c(Children_ADAF), c(Adult_ADAF))) #Use "if" function to determine ADAF
db <- ifelse(a < 16, c(Soil_ingestion_Child), c(Soil_ingestion_Adult)) #Use "if" function to determine soil ingestion rate between child and adult.

##Calculate the carcinogenic risk of various media for the general population
x$Leafy_vegetable_Risk <- (Leafy_vegetable_C * x$Leafy.vegetable.consumption + Leafy_vegetable_D * x$Leafy.vegetable.consumption) / 1000 * SF * da * ET_General_Population #Leafy vegetable ELCR=[(Leafy vegetable transported from concentration * Individual leafy vegetable consumption rate) + (Leafy vegetable transported from deposition * Individual leafy vegetable consumption rate)] / 1000 * SF * Determine which ADAF for the general population by "if" function

x$Other_vegetable_Risk <- (Other_vegetable_C * x$Other.vegetable.consumption + Other_vegetable_D * x$Other.vegetable.consumption) / 1000 * SF * da * ET_General_Population #Other vegetable ELCR=[(Other vegetable transported from concentration * Individual other vegetable consumption rate)+ (Other vegetable transported from deposition * Individual other vegetable consumption rate)] / 1000 * SF * Determine which ADAF for the general population by "if" function

x$Meat_Risk <- (Meat_C * x$Meat.consumption + Meat_D * x$Meat.consumption) / 1000 * SF * da * ET_General_Population #Meat ELCR=[(Meat transported from concentration * Individual meat consumption rate) + (Meat transported from deposition * Individual meat consumption rate)] / 1000 * SF * Determine which ADAF for the general population by "if" function

x$Dairy_Risk <- (Dairy_C * x$Dairy.consumption + Dairy_D * x$Dairy.consumption) / 1000 * SF * da * ET_General_Population #Dairy ELCR=[(Dairy transported from concentration * Individual dairy consumption rate) + (Dairy transported from deposition * Individual dairy consumption rate)] / 1000 * SF * Determine which ADAF for the general population by "if" function
 
x$Soil_Risk <- Soil_D * db / x$BW / 1000 * SF * da * ET_General_Population #Soil ELCR= Soil transported from deposition * Determine which soil ingestion rate for the general population by "if" function / BW / 1000 * SF * Determine which ADAF for the general population by "if" function

x$Air_Risk <- Map_C_P95 * (x$IR / x$BW) / 1000 * SF * da * ET_General_Population #Air ELCR= P95 point of ground-level concentration on the risk map * (IR / BW) / 1000 * SF * Determine which ADAF for the general population by "if" function

x$Dust_Risk <- Dust_D * (x$IR / x$BW) * SF * da * ET_General_Population #Dust ELCR= Dust transported from deposition * (IR / BW) * SF * Determine which ADAF for the general population by "if" function

x$Sum_Risk <- x$Leafy_vegetable_Risk + x$Other_vegetable_Risk + x$Meat_Risk + x$Dairy_Risk + x$Soil_Risk + x$Air_Risk + x$Dust_Risk #Summary of the risk of each individual in the general population

##Calculate the carcinogenic risk of various media for the school children

y$Leafy_vegetable_Risk <- (Leafy_vegetable_C * y$Leafy.vegetable.consumption + Leafy_vegetable_D * y$Leafy.vegetable.consumption) / 1000 * SF * School_Children_ADAF * ET_School_Children #Leafy vegetable ELCR=[(Leafy vegetable transported from concentration * Individual leafy vegetable consumption rate) + Leafy vegetable transported from deposition * Individual leafy vegetable consumption rate)] / 1000 * SF * ADAF of school children * ET/AT of school children

y$Other_vegetable_Risk <- (Other_vegetable_C * y$Other.vegetable.consumption + Other_vegetable_D * y$Other.vegetable.consumption) / 1000 * SF * School_Children_ADAF * ET_School_Children #Other vegetable ELCR=[(Other vegetable transported from concentration * Individual other vegetable consumption rate) + Other vegetable transported from deposition * Individual other vegetable consumption rate)] / 1000 * SF * ADAF of school children * ET/AT of school children

y$Meat_Risk <- (Meat_C * y$Meat.consumption + Meat_D * y$Meat.consumption) / 1000 * SF * School_Children_ADAF * ET_School_Children #Meat ELCR=[(Meat transported from concentration * Individual meat consumption rate) + Meat transported from deposition * Individual meat consumption rate)] / 1000 SF * ADAF of school children * ET/AT of school children

y$Dairy_Risk <- (Dairy_C * y$Dairy.consumption + Dairy_D * y$Dairy.consumption) / 1000 * SF * School_Children_ADAF * ET_School_Children #Dairy ELCR=[(Dairy transported from concentration * Individual dairy consumption rate) + Dairy transported from deposition * Individual dairy consumption rate)] / 1000 * SF * ADAF of school children * ET/AT of school children

y$Soil_Risk <- Soil_D * Soil_ingestion_Child / y$BW / 1000 * SF * School_Children_ADAF * ET_School_Children #Soil ELCR= Soil transported from deposition * Soil ingestion rate of school children / BW / 1000 * SF * ADAF of school children * ET/AT of school children

y$Air_Risk <- Map_C_P95 * (y$IR / y$BW) / 1000 * SF * School_Children_ADAF * ET_School_Children #Air ELCR= P95 point of ground-level concentration on the risk map * (IR / BW) / 1000 * SF * ADAF of school children * ET/AT of school children

y$Dust_Risk <- Dust_D * (y$IR / y$BW) * SF * School_Children_ADAF * ET_School_Children #Dust ELCR= Soil transported from deposition * (IR / BW) * SF * ADAF of school children * ET/AT of school children

y$Sum_Risk <- y$Leafy_vegetable_Risk + y$Other_vegetable_Risk + y$Meat_Risk + y$Dairy_Risk + y$Soil_Risk + y$Air_Risk + y$Dust_Risk #Summary of the risk of each individual in the school children

#Step 5: obtain the best-fit aggregate risk model for the two assessed populations

##Select the best-fitting of distribution for general population
install.packages("fitdistrplus") #Install the best-fitting of distribution packages
library(fitdistrplus) #Execute the best-fitting of distribution packages
install.packages("MASS") #Install the package that provides statistical method functions
library ("MASS") #Execute the package that provides statistical method functions
x$Sum_Risk <- as.numeric(x$Sum_Risk) #Convert non-numeric into numeric 
scaled_data_x <- x$Sum_Risk * 10^10 #Adjust the values
fit_exp_x <- fitdist(scaled_data_x, "exp") #Fitting of Exponential distribution
fit_gamma_x <- fitdist(scaled_data_x, "gamma") #Fitting of Gamma distribution
fit_lognorm_x <- fitdist(scaled_data_x, "lnorm") #Fitting of Lognormal distribution
fit_logis_x <- fitdist(scaled_data_x, "logis") #Fitting of Logistic distribution
fit_norm_x <- fitdist(scaled_data_x, "norm") #Fitting of Normal distribution
fit_unif_x <- fitdist(scaled_data_x, "unif") #Fitting of Uniform distribution
fit_weibull_x <- fitdist(scaled_data_x, "weibull") #Fitting of Weibull distribution
aic_values_x <- c(fit_exp_x$aic, fit_gamma_x$aic, fit_lognorm_x$aic, fit_logis_x$aic, fit_norm_x$aic, fit_unif_x$aic, fit_weibull_x$aic) #Use Akaike Information Criterion (AIC) to determine the best-fitting
bic_values_x <- c(fit_exp_x$bic, fit_gamma_x$bic, fit_lognorm_x$bic, fit_logis_x$bic, fit_norm_x$bic, fit_unif_x$bic, fit_weibull_x$bic) #Use Bayesian Information Criterion (BIC) to determine the best-fitting
distributions <- c("Exponential", "Gamma", "Lognormal", "Logistic","Normal", "Uniform", "Weibull")
results_x <- data.frame(Distribution = distributions, AIC = aic_values_x, BIC = bic_values_x)
results_x [order(results_x$AIC), ] #Display the distribution fitting values for AIC and BIC; the smaller the value, the better the fit

##Select the best-fitting of distribution for school children
y$Sum_Risk <- as.numeric(y$Sum_Risk) #Convert non-numeric into numeric
scaled_data_y <- y$Sum_Risk * 10^10 #Adjust the values
fit_exp_y <- fitdist(scaled_data_y, "exp") #Fitting of Exponential distribution
fit_gamma_y <- fitdist(scaled_data_y, "gamma") #Fitting of Gamma distribution
fit_lognorm_y <- fitdist(scaled_data_y, "lnorm") #Fitting of Lognormal distribution
fit_logis_y <- fitdist(scaled_data_y, "logis") #Fitting of Logistic distribution
fit_norm_y <- fitdist(scaled_data_y, "norm") #Fitting of Normal distribution
fit_unif_y <- fitdist(scaled_data_y, "unif") #Fitting of Uniform distribution
fit_weibull_y <- fitdist(scaled_data_y, "weibull") #Fitting of Weibull distribution
aic_values_y <- c(fit_exp_y$aic, fit_gamma_y$aic, fit_lognorm_y$aic, fit_logis_y$aic, fit_norm_y$aic, fit_unif_y$aic, fit_weibull_y$aic) #Use Akaike Information Criterion (AIC) to determine the best-fitting
bic_values_y <- c(fit_exp_y$bic, fit_gamma_y$bic, fit_lognorm_y$bic, fit_logis_y$bic, fit_norm_y$bic, fit_unif_y$bic, fit_weibull_y$bic) #Use Bayesian Information Criterion (BIC) to determine the best-fitting
results_y <- data.frame(Distribution = distributions, AIC = aic_values_y, BIC = bic_values_y)
results_y [order(results_y$AIC), ] #Display the distribution fitting values for AIC and BIC; the smaller the value, the better the fit

#Step 6: conduct 10,000 random samplings of the model to generate the probability density function (PDF) plot

##Generate the probability density function (PDF) plot for general population
set.seed(123) #Set the random sampling seed
log_value_x <- log(x$Sum_Risk) #Set the column "Sum_risk" values to log numbers.
meanlog_x <- mean(log_value_x) #Calculate the "mean" of the logarithm of Sum_risk
sdlog_x <- sd(log_value_x) #Calculate the "standard deviation" of the logarithm of Sum_risk
simulated_value_x <- rlnorm(10000, meanlog_x, sdlog_x) #Randomly sampling 10,000 from a lognormal distribution.
x_simulated <- data.frame(simulated_value_x) #Set the 10,000 sampling as a data frame
mean_x <- mean(simulated_value_x) #Calculate the "mean" of the 10,000 random sampling
P95_x <- quantile(simulated_value_x, 0.95) #Calculate the "P95" of the 10,000 random sampling
fit_x <- fitdistr(simulated_value_x, "lognormal") #Match the 10,000 sampling to a lognormal distribution
meanlog_fit_x <- fit_x$estimate["meanlog"] #Match the "mean" of the lognormal distribution
sdlog_fit_x <- fit_x$estimate["sdlog"] #Match the "standard deviation" of the lognormal distribution
number_x <- seq(min(simulated_value_x), max(simulated_value_x), length = 50) #Divide 10,000 data into 50 equal parts
lognormal_density_x <- dlnorm(number_x, meanlog_fit_x, sdlog_fit_x) #Set the density of the lognormal distribution
scaled_density_x <- lognormal_density_x * length(simulated_value_x) * diff(hist(simulated_value_x, main = "General population ELCR", xlab = "Risk value", breaks = 100, xlim = c(0, 1.0E-07), ylim = c(0, 2500))$breaks[1:2]) #Plot a histogram of the 10,000 data points
text(x = c(mean_x, P95_x), y = c(1000, 1000), max(hist(simulated_value_x, main = "General population ELCR", xlab = "Risk value", breaks = 100, xlim = c(0, 1.0E-07), ylim = c(0, 2500))$counts), labels = paste(c("Mean =", "P95 ="), format(c(mean_x, P95_x), digits = 2, scientific = T)), pos = 4, col = "blue") #Add the text and values for the mean and P95
lines(number_x, scaled_density_x, col = "#32CD32", lwd = 3) #Draw the matching lines
abline(h = c(mean_x, P95_x), v = c(mean_x, P95_x), col = "black", lty = 1, lwd = 2) #Add the lines for the mean and P95 values

##Generate the probability density function (PDF) plot for school children
set.seed(123) #Set the random sampling seed
log_value_y <- log(y$Sum_Risk) #Set the column "Sum_risk" values to log numbers.
meanlog_y <- mean(log_value_y) #Calculate the "mean" of the logarithm of Sum_risk
sdlog_y <- sd(log_value_y) #Calculate the "standard deviation" of the logarithm of Sum_risk
simulated_value_y <- rlnorm(10000, meanlog_y, sdlog_y) #Randomly sampling 10,000 from a lognormal distribution.
y_simulated <- data.frame(simulated_value_y) #Set the 10,000 sampling as a data frame
mean_y <- mean(simulated_value_y) #Calculate the "mean" of the 10,000 random sampling
P95_y <- quantile(simulated_value_y, 0.95) #Calculate the "P95" of the 10,000 random sampling
fit_y <- fitdistr(simulated_value_y, "lognormal") #Match the 10,000 sampling to a lognormal distribution
meanlog_fit_y <- fit_y$estimate["meanlog"] #Match the "mean" of the lognormal distribution
sdlog_fit_y <- fit_y$estimate["sdlog"] #Match the "standard deviation" of the lognormal distribution
number_y <- seq(min(simulated_value_y), max(simulated_value_y), length = 50) #Divide 10,000 data into 50 equal parts
lognormal_density_y <- dlnorm(number_y, meanlog_fit_y, sdlog_fit_y) #Set the density of the lognormal distribution
scaled_density_y <- lognormal_density_y * length(simulated_value_y) * diff(hist(simulated_value_y, main = "School children ELCR", xlab = "Risk value", breaks = 50, xlim = c(0, 9.0E-09), ylim = c(0, 2000))$breaks[1:2]) #Plot a histogram of the 10,000 data points
text(x = c(mean_y, P95_y), y = c(1000, 1000), max(hist(simulated_value_y, main = "School children ELCR", xlab = "Risk value", breaks = 50, xlim = c(0, 9.0E-09), ylim = c(0, 2000))$counts), labels = paste(c("Mean =", "P95 ="), format(c(mean_y, P95_y), digits = 2, scientific = T)), pos = 4, col = "blue") #Add the text and values for the mean and P95
lines(number_y, scaled_density_y, col = "#32CD32", lwd = 3) #Draw the matching lines
abline(h = c(mean_y, P95_y), v = c(mean_y, P95_y), col = "black", lty = 1, lwd = 2) #Add the lines for the mean and P95 values
